# Supplementary material for: Lexical representation explains cortical entrainment during speech comprehension
Source: PLoS One. 2018 May 17;13(5):e0197304. doi: 10.1371/journal.pone.0197304 (PMC5957381; doi:10.1371/journal.pone.0197304)
Supplement: S1 Data — (ZIP) [file pone.0197304.s010.zip › vectors1.txt]

vector1.mat is a Matlab workspace containing stimuli sequences and their vector representations for simulating Ding et al.'s (2016)
            cortical entrainment experiments with 4-syllable sentences (and stimuli derived from those)

English condition:
npvp_en  = 4-word [NP VP] sentences (mostly: Adj N V N)
npvp_pos = 4-word [NP VP] sentences with each word replaced by its most frequent syntactic category

Chinese conditions:
npvp_cn = 4-syllable [N V(P)] sentences
np      = 2-syllable noun parts of [N V(P)] sentences
vp      = 2-syllable V(P) parts of [N V(P)] sentences
vnp     = 4-syllable [V N(P)] sentences
shuffle = randomly reassigned syllables from [N V(P)] sentences, keeping each syllable's position within the sentence

Variables:
stim_[condition]{s,:} are the stimuli sequences (i.e., sentences, phrases, or random syllable sequence) for simulated subject s.
                      Chinese syllables are in pinyin notation.
                      Each cell stim_[condition]{s,i} contains the i-th word or syllables sequence, in random order for subject s.
                      The sentences in npvp_en and in npvp_pos are in different random orders.
                      For conditions npvp_cn, vnp, np, and vp, each stim_[condition]{s,i}{w} contains one word, as determined by
                      Jieba and checked manually. 
                      For condition shuffle, each stim_[condition]{s,i}{w} contains one syllable.

vecs_[condition]{s,i} are the column vector representations of the word/syllables in stim_[condition]{s,i}
