# Supplementary material for: Lexical representation explains cortical entrainment during speech comprehension
Source: PLoS One. 2018 May 17;13(5):e0197304. doi: 10.1371/journal.pone.0197304 (PMC5957381; doi:10.1371/journal.pone.0197304)
Supplement: S2 Data — (ZIP) [file pone.0197304.s011.zip]

Archive with 2 entries (2 files):
- vectors2.mat
- vectors2.txt
