# Supplementary material for: Lexical representation explains cortical entrainment during speech comprehension
Source: PLoS One. 2018 May 17;13(5):e0197304. doi: 10.1371/journal.pone.0197304 (PMC5957381; doi:10.1371/journal.pone.0197304)
Supplement: S2 Data — (ZIP) [file pone.0197304.s011.zip › vectors2.txt]

vector2.mat is a Matlab workspace containing stimuli sequences and their vector representations for simulating Ding et al.'s (2016)
            cortical entrainment experiments with 7- and 8-syllable Chinese sentences

Conditions:
np3 = 7- or 8-syllable [NP VP] sentences with 3-syllable NP
np4 = 7- or 8-syllable [NP VP] sentences with 4-syllable NP

Variables:
stim_[condition]{s,:} are the stimuli sentences for simulated subject s, in pinyin notation.
                      Each cell stim_[condition]{s,i} contains the i-th sentence, in random order for subject s.

vecs_[condition]{s,i} are the column vector representations of the syllables in stim_[condition]{s,i}

length_[condition]{s,i}  are the euclidean lengths of vecs_[condition]{s,i}.
                         For 7-syllable sentences, a NaN is inserted in between the NP and VP parts.
