# Supplementary material for: Lexical representation explains cortical entrainment during speech comprehension
Source: PLoS One. 2018 May 17;13(5):e0197304. doi: 10.1371/journal.pone.0197304 (PMC5957381; doi:10.1371/journal.pone.0197304)
Supplement: S1 Code — (ZIP) [file pone.0197304.s012.zip]

Archive with 6 entries (6 files):
- plot_pow.m
- rm_nan.m
- addlabel.m
- benjamini.m
- do_fft.m
- do_sim.m
