# Supplementary material for: Lexical representation explains cortical entrainment during speech comprehension
Source: PLoS One. 2018 May 17;13(5):e0197304. doi: 10.1371/journal.pone.0197304 (PMC5957381; doi:10.1371/journal.pone.0197304)
Supplement: S1 Code — (ZIP) [file pone.0197304.s012.zip › addlabel.m]

function h = addlabel(label)

xl = xlim(gca);
yl = ylim(gca);

h = text(xl(2)-.1,yl(2)-1,label,'fontsize',8,'horizontalalignment','right','verticalalignment','top');
